# Supplementary material for: An Overview of Meta-Analyses on the Surgical Stabilization of Rib Fractures in Adults: A Narrative Umbrella Review (2020–2025)
Source: J Clin Med. 2026 May 9;15(10):3648. doi: 10.3390/jcm15103648 (PMC13206892; doi:10.3390/jcm15103648)
Supplement: Supplementary file 1 [file jcm-15-03648-s001.zip]

Archive with 1 entries (1 files):
- jcm-4237185-supplementary.pdf
